# Supplementary material for: Promotion of Plant Growth in Arid Zones by Selected Trichoderma spp. Strains with Adaptation Plasticity to Alkaline pH
Source: Biology (Basel). 2022 Aug 12;11(8):1206. doi: 10.3390/biology11081206 (PMC9405189; doi:10.3390/biology11081206)
Supplement: Supplementary file 1 [file biology-11-01206-s001.zip]

Archive with 1 entries (1 files):
- biology-1697381-supplementary.pdf
